# Supplementary material for: PD-L1 Expression Fluctuates Concurrently with Cyclin D in Glioblastoma Cells
Source: Cells. 2021 Sep 9;10(9):2366. doi: 10.3390/cells10092366 (PMC8468141; doi:10.3390/cells10092366)
Supplement: Supplementary file 1 [file cells-10-02366-s001.zip]

Archive with 1 entries (1 files):
- cells-1340341-supplementary.pdf
